# Supplementary material for: Seasonal Adaptation of the Gut Microbiome in Japanese Macaques: Linking Gut Microbiome Shifts With Fermentative Function
Source: Ecol Evol. 2025 Sep 1;15(9):e72076. doi: 10.1002/ece3.72076 (PMC12401546; doi:10.1002/ece3.72076)
Supplement: Supplementary file 2 — Table S1: Number of the focal sessions and fecal samples collected for molecular experiments. Table S2: Results of dbRDA analysis in weighted and unweighted UniFrac. Table S3: Fecal SCFA level across seasons. [file ECE3-15-e72076-s001.xlsx]

## Sheet: Sheet2
last month
Fermentative ability	Intercept	Mature leaf	Young leaf	Mature seed	Young seed	Fruit	Flower	Other	Fiber content	df	logLik	AIC	delta	weight
Fecal SCFA level	8	-1.10751	0.653944		-0.92223				1.53962	7	-341.198	696.396	0	0.0644016
	7.21712	-0.800643			-0.915548				1.47262	6	-342.231	696.461	0.0653298	0.0623319
	7.91374	-1.09953	0.658405		-0.925941		-0.0371093		1.56168	8	-340.898	697.795	1.3995	0.0319889
	7.37056	-0.818812			-0.908915		0.0633095		1.43786	7	-341.928	697.857	1.46104	0.0310196
	9.21563				-0.830763				0.419164	5	-343.95	697.9	1.50415	0.0303581
	9.77755	-0.972284	0.64394		-0.850743					6	-343.028	698.056	1.66025	0.0280787
	8.9252	-0.676674			-0.849272					5	-344.031	698.061	1.6656	0.0280038
	7.36647	-0.81259		-0.230753	-0.894295				1.63931	7	-342.191	698.382	1.98606	0.0238577
SCFA production (Leaf fermentation)	78.2103	3.10623	1.46036	0.513402	-0.0938991	-2.01061	-1.10116	0.382373	6.87666	11	-373.873	769.745	0	0.079970423228357
	78.7549	3.07277	1.43842		-0.0127783	-2.35804	-1.20144	0.34568	7.51258	10	-375.256	770.513	0.7676	0.0544812730541851
	78.4545	3.12221	1.47788	0.519648		-1.9751	-1.08213	0.391235	6.74156	10	-375.285	770.571	0.825524	0.052926012267343
	78.4296	3.17745	1.39682	0.489932	-0.106519	-2.03324	-1.1033		6.81426	10	-375.545	771.09	1.34506	0.0408180868150119
	78.7797	3.07787	1.44689			-2.34827	-1.19564	0.353386	7.51092	9	-376.653	771.306	1.56055	0.0366488239278928
Gas production (Leaf fermentation)	0.930602									3	-87.5477	181.095	0	0.182902367174146
	1.25268						0.157491			4	-87.0181	182.036	0.940882	0.114263988198103
	1.06627	0.132806								4	-87.1999	182.4	1.30453	0.0952674707466535
	1.24179	0.143347		-0.125643						5	-86.3116	182.623	1.52792	0.0851993316419446
SCFA production (Chow fermentation)	96.0805	-11.1194	6.21511	1.18757	4.96899	7.6985	13.199	6.44991	25.5802	11	-108.842	239.684	0	0.498794763020501
Gas production (Chow fermentation)	2.48395						-0.872112			4	-40.4707	88.9415	0	0.0928686251269524
	3.16153		0.301883				-1.03341			5	-39.5428	89.0856	0.144121	0.0864118832646741
	1.59196									3	-41.6243	89.2487	0.307187	0.0796460559578923
	2.09471		0.290885							4	-40.8873	89.7747	0.83322	0.0612262330693894
	2.79014						-0.732781		-0.286094	5	-40.0948	90.1896	1.24813	0.0497555149963078
	2.09505								-0.332156	4	-41.2329	90.4658	1.52436	0.0433370621020683
Current month of same sample size
Fecal SCFA level	10.3504	-0.967377	0.706968			1.25943			-1.39884	7	-336.797	687.593	0	0.0853428939880761
	10.2487	-0.560603				1.35705			-2.13504	6	-338.132	688.263	0.670246	0.0610415050104311
	9.96039	-1.00607	0.655303			1.28857		0.349075	-1.34182	8	-336.428	688.856	1.26329	0.0453783219098971
	10.583	-0.986093	0.711022			1.27671	0.117393		-1.42688	8	-336.47	688.939	1.34635	0.0435323449297658
	9.79725	-0.637009				1.39441		0.408907	-2.01886	7	-337.598	689.196	1.60243	0.0383004091385793
	8.87076	-1.0678	0.800939			1.2485				6	-338.605	689.211	1.61775	0.0380082551432727
	11.3998					1.3023			-2.83618	5	-339.631	689.262	1.66876	0.0370510747162602
SCFA production (Leaf fermentation)	93.8146	5.30388	1.28171	2.34378	-0.388019	-0.95913	-5.01835	-1.20473	-18.2071	11	-358.679	739.358	0	0.143798328201323
	95.025	5.34258	1.37751	2.37582		-0.920677	-4.94225	-1.17251	-18.8176	10	-360.026	740.053	0.694971	0.10158810345435
	92.9618	5.49417	0.919625	2.54524	-0.314367		-4.60103	-1.01512	-18.792	10	-360.282	740.564	1.20671	0.078654020440774
	92.2373	5.18345	1.18193	2.63595	-0.334173	-0.793724	-5.02353		-18.1589	10	-360.48	740.96	1.60235	0.0645369719923249
	92.9489	5.9983		2.20989	-0.541669	-0.655919	-5.13673	-1.10895	-19.327	10	-360.535	741.07	1.71275	0.0610711006289473
	93.9779	5.51954	1.00969	2.5648			-4.55256	-0.99502	-19.2712	9	-361.61	741.22	1.86225	0.0566722776184448

## Sheet: STable1
Supplementary table 1. Number of the focal sessions and fecal samples collected for molecular experiments
Year	Month	Focal session	DNA sample (before fermentation)	DNA sample (after fermentation)
2018	May	24	8	13
	Jun	132	14	15
	Jul	92	11	13
	Aug	156	14	16
	Sep	116	16	17
	Oct	100	14	19
	Nov	116	11	13
	Dec	84	9	13
2019	Jan	96	8	13
	Feb	64	11	14
	Mar	92	9	14
	Apr	84	12	13
Total		1156	137	173

## Sheet: STable 2
Supplementary table 2. Results of dbRDA analysis in weighted and unweighted UniFrac
		Weighted UniFrac					Unweighted UniFrac
Variable	Df	SumOfSqs	F	Pr(>F)			SumOfSqs	F	Pr(>F)
Flower	1	0.0203	1.5895	0.09			0.0706	1.4876	0.064
Fruit	1	0.06027	4.7182	0.001	***		0.2262	4.7639	0.001	***
Mature Leaf	1	0.09673	7.5726	0.001	***		0.3039	6.4003	0.001	***
Young Leaf	1	0.02246	1.7584	0.084			0.0741	1.5602	0.054
Mature Seed	1	0.11395	8.921	0.001	***		0.2865	6.0339	0.001	***
Young Seed	1	0.03287	2.5731	0.013	*		0.0572	1.2041	0.22
Other	1	0.00873	0.6835	0.764			0.0433	0.9129	0.572
Fiber content	1	0.01814	1.4198	0.157			0.107	2.2535	0.007	**
Residual	93	1.18796					4.4154

## Sheet: STable3
Supplementary table 3. Fecal SCFA level across seasons
Year	Month	Total SCFA (mM)			Acetate		Propionate		Butyrate		Valerate		IsoButyrate		Succinate		Lactate		Formate
		Mean	SD	cld	Mean	SD	Mean	SD	Mean	SD	Mean	SD	Mean	SD	Mean	SD	Mean	SD	Mean	SD
2018	May	10.74	2.81	bc	8.5	1.8	1.42	0.52	0.82	0.72	0	0	0	0	0	0	0	0	0	0
	Jun	16.04	3.54	a	11.89	2.14	2.73	0.68	1.42	1.11	0	0	0	0	0	0	0	0	0	0
	Jul	15.6	6.26	ab	11.27	4.35	2.72	1.06	1.32	1.14	0	0	0	0	0.04	0.12	0.1	0.23	0.14	0.27
	Aug	12.03	3.19	abc	10.32	2.2	1.5	0.89	0.21	0.38	0	0	0	0	0	0	0	0	0	0
	Sep	11.9	3.04	abc	9.76	2.16	1.91	0.73	0.13	0.29	0	0	0	0	0	0	0.1	0.28	0	0
	Oct	11.6	4.85	bc	8.9	3.25	1.54	1.01	1	0.95	0	0	0	0	0.05	0.23	0.03	0.12	0.09	0.39
	Nov	9.78	1.77	bcd	8.13	1.35	1.26	0.36	0.39	0.45	0	0	0	0	0	0	0	0	0	0
	Dec	11.69	3.23	abc	8.2	1.36	2.08	1.36	1.4	0.88	0	0	0	0	0	0	0	0	0	0
2019	Jan	6.92	8.39	cd	6.6	8.7	0.05	0.2	0.25	0.52	0	0	0	0	0.01	0.04	0	0	0	0
	Feb	2.51	4.62	d	2.39	4.51	0	0	0	0	0	0	0	0	0.01	0.04	0	0	0.12	0.25
	Mar	13.71	3.08	ab	10.39	1.82	2.08	0.64	1.17	0.69	0	0	0	0	0.02	0.08	0	0	0.05	0.15
	Apr	12.03	3.54	abc	8.92	2.14	1.92	0.63	1.05	0.93	0	0	0	0	0	0	0.13	0.35	0	0

## Sheet: Network comp
	Leaf	Chow	abs.diff.	p-value
Number of components	1	1	0	1
Clustering coefficient	1	1	0	0.571486
Modularity	-0.02	-0.02	0	1
Positive edge percentage	60	51.111	8.889	0.372725
Edge density
Natural connectivity	0.225	0.224	0.001	0.170766
Vertex connectivity	9	9	0	1
Edge connectivity	9	9	0	1
Average dissimilarity	0.707	0.708	0.001	0.171366
Average path length	1	1	0	1
